# Supplementary material for: ﻿On the genus Coccophagus Westwood (Hymenoptera, Aphelinidae) from Xishuangbanna Rainforest. Contribution I: Two new species of the Coccophagusvarius group, with an identification key and phylogenetic analysis
Source: Zookeys. 2022 Apr 1;1091:119–38. doi: 10.3897/zookeys.1091.80065 (PMC9005465; doi:10.3897/zookeys.1091.80065)
Supplement: XML Treatment for Coccophagus anchoroides [file zookeys.1091.80065-treatment1.xml]

<!DOCTYPE tp:taxon-treatment
  PUBLIC "-//TaxonX//DTD Taxonomic Treatment Publishing DTD v0 20100105//EN" "tax-treatment-NSO.dtd">
<tp:taxon-treatment xmlns:tp="http://www.plazi.org/taxpub"><tp:treatment-meta><kwd-group><label>Taxon classification</label><kwd>
                <named-content content-type="kingdom">Animalia</named-content>
              </kwd><kwd>
                <named-content content-type="order">Hymenoptera</named-content>
              </kwd><kwd>
                <named-content content-type="family">Aphelinidae</named-content>
              </kwd></kwd-group><mixed-citation publication-type="journal"><person-group><name><surname>Qin</surname><given-names>Yao-guang</given-names></name><name><surname>Chen</surname><given-names>Hai-feng</given-names></name><name><surname>Li</surname><given-names>Cheng-de</given-names></name><name><surname>Chen</surname><given-names>Ye</given-names></name></person-group><article-title>﻿On the genus <italic><tp:taxon-name><tp:taxon-name-part taxon-name-part-type="genus" reg="Coccophagus">Coccophagus</tp:taxon-name-part></tp:taxon-name></italic> Westwood (<tp:taxon-name><tp:taxon-name-part taxon-name-part-type="order">Hymenoptera</tp:taxon-name-part></tp:taxon-name>, <tp:taxon-name><tp:taxon-name-part taxon-name-part-type="family">Aphelinidae</tp:taxon-name-part></tp:taxon-name>) from Xishuangbanna Rainforest. Contribution I: Two new species of the <italic><tp:taxon-name><tp:taxon-name-part taxon-name-part-type="genus" reg="Coccophagus">Coccophagus</tp:taxon-name-part><tp:taxon-name-part taxon-name-part-type="species" reg="varius">varius</tp:taxon-name-part></tp:taxon-name></italic> group, with an identification key and phylogenetic analysis</article-title><source>Zookeys</source><day>01</day><month>04</month><year>2022</year><volume>1091</volume><fpage>119</fpage><lpage>138</lpage><pub-id pub-id-type="doi">10.3897/zookeys.1091.80065</pub-id></mixed-citation></tp:treatment-meta><tp:nomenclature><label>﻿</label><tp:taxon-name>
              <object-id xmlns:xlink="http://www.w3.org/1999/xlink" content-type="arpha" xlink:type="simple">9E94E645-AA38-59E7-A071-CC42F942AB89</object-id>
              <tp:taxon-name-part taxon-name-part-type="genus" reg="Coccophagus">Coccophagus</tp:taxon-name-part>
              <tp:taxon-name-part taxon-name-part-type="species" reg="anchoroides">anchoroides</tp:taxon-name-part>
            </tp:taxon-name><tp:taxon-authority>(Huang)</tp:taxon-authority><xref ref-type="fig" rid="F1">Figs 1–8</xref><tp:nomenclature-citation-list><tp:nomenclature-citation><tp:taxon-name>
                  <tp:taxon-name-part taxon-name-part-type="genus" reg="Prococcophagus">Prococcophagus</tp:taxon-name-part>
                  <tp:taxon-name-part taxon-name-part-type="species" reg="anchoroides">anchoroides</tp:taxon-name-part>
                </tp:taxon-name><comment>Huang, 1994: 259. Holotype ♀, China, <abbrev xmlns:xlink="http://www.w3.org/1999/xlink" xlink:title="Fujian Agriculture and Forestry University" id="ABBRID0EEGBG" xlink:type="simple">FAFU</abbrev>, not examined.</comment></tp:nomenclature-citation><tp:nomenclature-citation><tp:taxon-name>
                  <tp:taxon-name-part taxon-name-part-type="genus" reg="Coccophagus">Coccophagus</tp:taxon-name-part>
                  <tp:taxon-name-part taxon-name-part-type="species" reg="anchoroides">anchoroides</tp:taxon-name-part>
                </tp:taxon-name><comment>(Huang): Xu &amp; Huang, 2004: 362; <xref ref-type="bibr" rid="B42">Wang et al. 2020</xref>: 1883.</comment></tp:nomenclature-citation></tp:nomenclature-citation-list></tp:nomenclature><tp:treatment-sec sec-type="material" id="SECID0EZGBG"><title>Material examined.</title><p>1♀ [on slide, C202007-1]; Yunnan Province; Xishuangbanna; Mengla County; Menglun Town; <named-content xmlns:xlink="http://www.w3.org/1999/xlink" content-type="dwc:verbatimCoordinates" xlink:type="simple"><named-content content-type="geo-json" specific-use="{&#34;type&#34;:&#34;Point&#34;,&#34;coordinates&#34;:[101.266667,21.904000]}" id="NCID0ECHBG" xlink:type="simple">21°54.24'N, 101°16'E</named-content></named-content>; 541m a.s.l.; 13 May 2019; Z.-l. Bai, Z.-g. Chen, C. Wang, H. Yu leg.; <abbrev xmlns:xlink="http://www.w3.org/1999/xlink" xlink:title="Langfang Normal University" id="ABBRID0ENHBG" xlink:type="simple">LFNU</abbrev>. 1♀ [on slide, C202009-2]; Yunnan Province; Xishuangbanna; Mengla County; Menglun Town; <named-content xmlns:xlink="http://www.w3.org/1999/xlink" content-type="dwc:verbatimCoordinates" xlink:type="simple"><named-content content-type="geo-json" specific-use="{&#34;type&#34;:&#34;Point&#34;,&#34;coordinates&#34;:[101.279667,21.905500]}" id="NCID0EUHBG" xlink:type="simple">21°54.33'N, 101°16.78'E</named-content></named-content>; 616m a.s.l.; 26 Apr. 2019; Z.-l. Bai, Z.-g. Chen, C. Wang, Y.-f. Tong, H. Yu leg.; <abbrev xmlns:xlink="http://www.w3.org/1999/xlink" xlink:title="Langfang Normal University" id="ABBRID0E6HBG" xlink:type="simple">LFNU</abbrev>. 1♀ [destroyed for DNA extraction]; Yunnan Province; Xishuangbanna; Mengla County; Menglun Town; 21°54.18'N, 101°16.71'E; 606m a.s.l.; 5 May. 2019; Z.-l. Bai, Z.-g. Chen, C. Wang, Y.-f. Tong, H. Yu leg.</p><fig id="F1" position="float" orientation="portrait"><object-id xmlns:xlink="http://www.w3.org/1999/xlink" content-type="doi" xlink:type="simple">10.3897/zookeys.1091.80065.figures1-8</object-id><object-id xmlns:xlink="http://www.w3.org/1999/xlink" content-type="arpha" xlink:type="simple">2151E523-BE94-5218-9DBC-9F349E8392E5</object-id><label>Figures 1–8.</label><caption><p><italic><tp:taxon-name><tp:taxon-name-part taxon-name-part-type="genus" reg="Coccophagus">Coccophagus</tp:taxon-name-part><tp:taxon-name-part taxon-name-part-type="species" reg="anchoroides">anchoroides</tp:taxon-name-part></tp:taxon-name></italic><bold>1</bold> body, dorsal view <bold>2</bold> head <bold>3</bold> antenna, inset shows the colour of outer surface of scape <bold>4</bold> mesosoma <bold>5</bold> fore wing <bold>6</bold> hind wing <bold>7</bold> mid leg <bold>8</bold> metasoma.</p></caption><graphic xmlns:xlink="http://www.w3.org/1999/xlink" xlink:href="zookeys-1091-119-g001.jpg" position="float" orientation="portrait" xlink:type="simple" id="oo_666979.jpg"><uri content-type="original_file" xlink:type="simple">https://binary.pensoft.net/fig/666979</uri></graphic></fig><p>Professor Jian Huang (<abbrev xmlns:xlink="http://www.w3.org/1999/xlink" xlink:title="Fujian Agriculture and Forestry University" id="ABBRID0ETJBG" xlink:type="simple">FAFU</abbrev>) confirmed our identification. Our specimens agree well with the original description in <xref ref-type="bibr" rid="B21">Huang (1994)</xref>. A minor difference should be noted: mesoscutellum (Figs <xref ref-type="fig" rid="F1">1</xref>, <xref ref-type="fig" rid="F1">4</xref>) of our specimens with two yellow curved stripes anteriorly like <italic><tp:taxon-name><tp:taxon-name-part taxon-name-part-type="genus" reg="Coccophagus">C.</tp:taxon-name-part><tp:taxon-name-part taxon-name-part-type="species" reg="yunnana">yunnana</tp:taxon-name-part></tp:taxon-name></italic>, but in the original description mesoscutellum without yellow markings anteriorly (cf. fig. 90C in <xref ref-type="bibr" rid="B21">Huang 1994</xref>). Here we provided the digital images and DNA sequence for references.</p></tp:treatment-sec><tp:treatment-sec sec-type="host" id="SECID0ESKBG"><title>Host.</title><p>Unknown.</p></tp:treatment-sec><tp:treatment-sec sec-type="distribution" id="SECID0EXKBG"><title>Distribution.</title><p>China (Xishuangbanna of Yunnan Province [new record], Fujian).</p></tp:treatment-sec><ref-list><ref id="B42"><mixed-citation xmlns:xlink="http://www.w3.org/1999/xlink" xlink:type="simple"><person-group><name name-style="western"><surname>Wang</surname><given-names>ZH</given-names></name><name name-style="western"><surname>Xu</surname><given-names>LY</given-names></name><name name-style="western"><surname>Si</surname><given-names>Y</given-names></name><name name-style="western"><surname>Huang</surname><given-names>J</given-names></name><name name-style="western"><surname>Schmidt</surname><given-names>S</given-names></name><name name-style="western"><surname>Polaszek</surname><given-names>A</given-names></name><name name-style="western"><surname>Geng</surname><given-names>H</given-names></name></person-group> (<year>2020</year>) <article-title>The species of the <italic><tp:taxon-name><tp:taxon-name-part taxon-name-part-type="genus"/><tp:taxon-name-part taxon-name-part-type="species">varius</tp:taxon-name-part></tp:taxon-name></italic> group of <italic><tp:taxon-name><tp:taxon-name-part taxon-name-part-type="genus">Coccophagus</tp:taxon-name-part></tp:taxon-name></italic> (<tp:taxon-name><tp:taxon-name-part taxon-name-part-type="order">Hymenoptera</tp:taxon-name-part></tp:taxon-name>: <tp:taxon-name><tp:taxon-name-part taxon-name-part-type="family">Aphelinidae</tp:taxon-name-part></tp:taxon-name>) from China, with description of a new species, DNA sequence data, and a new country record.</article-title><source>Journal of Natural History</source><volume>54</volume>(<issue>29–30</issue>): <fpage>1879</fpage>–<lpage>1895</lpage>. <ext-link xlink:type="simple" ext-link-type="doi" xlink:href="10.1080/00222933.2020.1831093">https://doi.org/10.1080/00222933.2020.1831093</ext-link></mixed-citation></ref><ref id="B21"><mixed-citation xmlns:xlink="http://www.w3.org/1999/xlink" xlink:type="simple"><person-group><name name-style="western"><surname>Huang</surname><given-names>J</given-names></name></person-group> (<year>1994</year>) <source>Systematic studies on <tp:taxon-name><tp:taxon-name-part taxon-name-part-type="family">Aphelinidae</tp:taxon-name-part></tp:taxon-name> of China (<tp:taxon-name><tp:taxon-name-part taxon-name-part-type="order">Hymenoptera</tp:taxon-name-part></tp:taxon-name>: <tp:taxon-name><tp:taxon-name-part taxon-name-part-type="superfamily">Chalcidoidea</tp:taxon-name-part></tp:taxon-name>).</source><publisher-name>Chongqing Publishing House</publisher-name>, <publisher-loc>Chongqing</publisher-loc>, <size units="page">348 pp</size>.</mixed-citation></ref></ref-list></tp:taxon-treatment>
