# Supplementary material for: ﻿On the genus Coccophagus Westwood (Hymenoptera, Aphelinidae) from Xishuangbanna Rainforest. Contribution I: Two new species of the Coccophagusvarius group, with an identification key and phylogenetic analysis
Source: Zookeys. 2022 Apr 1;1091:119–38. doi: 10.3897/zookeys.1091.80065 (PMC9005465; doi:10.3897/zookeys.1091.80065)
Supplement: XML Treatment for Coccophagus breviclavulus [file zookeys.1091.80065-treatment2.xml]

<!DOCTYPE tp:taxon-treatment
  PUBLIC "-//TaxonX//DTD Taxonomic Treatment Publishing DTD v0 20100105//EN" "tax-treatment-NSO.dtd">
<tp:taxon-treatment xmlns:tp="http://www.plazi.org/taxpub"><tp:treatment-meta><kwd-group><label>Taxon classification</label><kwd>
                <named-content content-type="kingdom">Animalia</named-content>
              </kwd><kwd>
                <named-content content-type="order">Hymenoptera</named-content>
              </kwd><kwd>
                <named-content content-type="family">Aphelinidae</named-content>
              </kwd></kwd-group><mixed-citation publication-type="journal"><person-group><name><surname>Qin</surname><given-names>Yao-guang</given-names></name><name><surname>Chen</surname><given-names>Hai-feng</given-names></name><name><surname>Li</surname><given-names>Cheng-de</given-names></name><name><surname>Chen</surname><given-names>Ye</given-names></name></person-group><article-title>﻿On the genus <italic><tp:taxon-name><tp:taxon-name-part taxon-name-part-type="genus" reg="Coccophagus">Coccophagus</tp:taxon-name-part></tp:taxon-name></italic> Westwood (<tp:taxon-name><tp:taxon-name-part taxon-name-part-type="order">Hymenoptera</tp:taxon-name-part></tp:taxon-name>, <tp:taxon-name><tp:taxon-name-part taxon-name-part-type="family">Aphelinidae</tp:taxon-name-part></tp:taxon-name>) from Xishuangbanna Rainforest. Contribution I: Two new species of the <italic><tp:taxon-name><tp:taxon-name-part taxon-name-part-type="genus" reg="Coccophagus">Coccophagus</tp:taxon-name-part><tp:taxon-name-part taxon-name-part-type="species" reg="varius">varius</tp:taxon-name-part></tp:taxon-name></italic> group, with an identification key and phylogenetic analysis</article-title><source>Zookeys</source><day>01</day><month>04</month><year>2022</year><volume>1091</volume><fpage>119</fpage><lpage>138</lpage><pub-id pub-id-type="doi">10.3897/zookeys.1091.80065</pub-id></mixed-citation></tp:treatment-meta><tp:nomenclature><label>﻿</label><tp:taxon-name>
              <object-id xmlns:xlink="http://www.w3.org/1999/xlink" content-type="arpha" xlink:type="simple">9535D38C-9531-5FBB-8A53-8E307D2AE8B5</object-id>
              <tp:taxon-name-part taxon-name-part-type="genus" reg="Coccophagus">Coccophagus</tp:taxon-name-part>
              <tp:taxon-name-part taxon-name-part-type="species" reg="breviclavulus">breviclavulus</tp:taxon-name-part>
              <object-id xmlns:xlink="http://www.w3.org/1999/xlink" content-type="zoobank" xlink:type="simple">http://zoobank.org/AC0A2216-A462-4121-88FB-A3EE97B4FBDF</object-id>
            </tp:taxon-name><tp:taxon-authority>Chen &amp; Li</tp:taxon-authority><tp:taxon-status xmlns:xlink="http://www.w3.org/1999/xlink" xlink:type="simple">sp. nov.</tp:taxon-status><xref ref-type="fig" rid="F2">Figs 9–16</xref></tp:nomenclature><tp:treatment-sec sec-type="type material" id="SECID0EKMBG"><title>Type material.</title><p><bold><italic>Holotype</italic></bold>: China • ♀; Yunnan Province; Xishuangbanna; Mengla County; Menglun Town; <named-content xmlns:xlink="http://www.w3.org/1999/xlink" content-type="dwc:verbatimCoordinates" xlink:type="simple"><named-content content-type="geo-json" specific-use="{&#34;type&#34;:&#34;Point&#34;,&#34;coordinates&#34;:[101.278667,21.898167]}" id="NCID0EYMBG" xlink:type="simple">21°53.89'N, 101°16.72'E</named-content></named-content>; 568 m a.s.l.; 22 May. 2019; Z.-l. Bai, Z.-g. Chen, C. Wang, H. Yu leg.; <abbrev xmlns:xlink="http://www.w3.org/1999/xlink" xlink:title="Langfang Normal University" id="ABBRID0EDNBG" xlink:type="simple">LFNU</abbrev> C202108-1 [on slide]. <bold><italic>Paratypes</italic></bold>: 4♀♀ [3♀♀ on slides, C202108-2–C202108-4; 1♀ destroyed for DNA extraction]; same data as holotype; <abbrev xmlns:xlink="http://www.w3.org/1999/xlink" xlink:title="Langfang Normal University" id="ABBRID0EKNBG" xlink:type="simple">LFNU</abbrev>.</p></tp:treatment-sec><tp:treatment-sec sec-type="diagnosis" id="SECID0EONBG"><title>Diagnosis.</title><p><italic><tp:taxon-name><tp:taxon-name-part taxon-name-part-type="genus" reg="Coccophagus">Coccophagus</tp:taxon-name-part><tp:taxon-name-part taxon-name-part-type="species" reg="breviclavulus">breviclavulus</tp:taxon-name-part></tp:taxon-name></italic> sp. nov. can be distinguished from females of other species in this genus by the following combination of characters: scape largely white, and with two broad and short dark streaks distally (Fig. <xref ref-type="fig" rid="F1">3</xref>); F2 and F3 white; mesosoma (Fig. <xref ref-type="fig" rid="F2">12</xref>) most brown, with two longitudinal yellow lines medially on mid lobe of mesoscutum; metasoma largely dark brown as in Figs <xref ref-type="fig" rid="F2">9</xref>, <xref ref-type="fig" rid="F2">16</xref>; <xref ref-type="fig" rid="F1">F1</xref>–<xref ref-type="fig" rid="F3">F3</xref> with the same length; clavomeres obviously wider than funicle segments.</p><fig id="F2" position="float" orientation="portrait"><object-id xmlns:xlink="http://www.w3.org/1999/xlink" content-type="doi" xlink:type="simple">10.3897/zookeys.1091.80065.figures9-16</object-id><object-id xmlns:xlink="http://www.w3.org/1999/xlink" content-type="arpha" xlink:type="simple">FC9A681E-ADDA-5EF7-B78E-B7C26DF8BC8B</object-id><label>Figures 9–16.</label><caption><p><italic><tp:taxon-name><tp:taxon-name-part taxon-name-part-type="genus" reg="Coccophagus">Coccophagus</tp:taxon-name-part><tp:taxon-name-part taxon-name-part-type="species" reg="breviclavulus">breviclavulus</tp:taxon-name-part></tp:taxon-name></italic> sp. nov. <bold>9</bold> body, dorsal view <bold>10</bold> head <bold>11</bold> antenna <bold>12</bold> mesosoma <bold>13</bold> fore wing <bold>14</bold> hind wing <bold>15</bold> legs, from left to right: fore-, mid- and hind-leg <bold>16</bold> metasoma.</p></caption><graphic xmlns:xlink="http://www.w3.org/1999/xlink" xlink:href="zookeys-1091-119-g002.jpg" position="float" orientation="portrait" xlink:type="simple" id="oo_666980.jpg"><uri content-type="original_file" xlink:type="simple">https://binary.pensoft.net/fig/666980</uri></graphic></fig></tp:treatment-sec><tp:treatment-sec sec-type="description" id="SECID0E6PBG"><title>Description.</title><p><bold>Female.</bold> Length 0.7–0.9 mm; holotype 0.9 mm.</p><p><bold><italic>Colour</italic>.</bold> Head (Fig. <xref ref-type="fig" rid="F2">10</xref>), in frontal view, mostly white; in dorsal view, vertex yellow, ocelli red-brown, eyes pale red and with two small dark patches behind each posterior ocellus (Fig. <xref ref-type="fig" rid="F2">9</xref>). Occiput brown above foramen, and with two dark brown suboval patches lateral to foramen, the remaining parts of occiput white. Scape (Fig. <xref ref-type="fig" rid="F2">11</xref>) with a dark broad streak on distal half of outer surface and on apex of ventral surface each, remainder parts white; pedicel dark brown except dorsal margin white; F1 suffused with brown, F2 and F3 white, C1 and C2 dark brown, C3 yellowish white. Mandible brown. Pronotum dark medially and white laterally; mid lobe of mesoscutum (Fig. <xref ref-type="fig" rid="F2">12</xref>) mostly brown, with two longitudinal yellow line medially, lateral and posterior edges yellow; side lobe of mesoscutum largely yellow, with a brown patch anteriorly, and with interior edge dark; notaulus dark; axilla dark brown, with lateral edge yellow; mesoscutellum brown except yellow margins; metanotum brown; propodeum brown with anterior and posterior margins and lateral sides dark brown. Fore wing (Fig. <xref ref-type="fig" rid="F2">13</xref>) largely infuscated and hyaline apically, with stigma vein brown; hind wing (Fig. <xref ref-type="fig" rid="F2">14</xref>) hyaline. Legs (Fig. <xref ref-type="fig" rid="F2">15</xref>) pale, with last tarsi brown. Metasoma (Fig. <xref ref-type="fig" rid="F2">9</xref>) with petiole dark brown on anterior half part and yellow posteriorly; Gt<sub>1</sub>–Gt<sub>5</sub> largely dark brown and yellow on posterior margin of each tergite, Gt<sub>6</sub> and Gt<sub>7</sub> dark brown. Ovipositor with outer plates and third valvula dark brown. Ventral part of body generally pale.</p><p><bold><italic>Head</italic></bold> (Fig. <xref ref-type="fig" rid="F2">10</xref>), in frontal view, 0.8–0.9× as high as wide. Ocellar triangle with apical angle almost right-angled. Mandible tridentate. Antenna (Fig. <xref ref-type="fig" rid="F2">11</xref>) with scape 2.0–2.6× as long as wide; pedicel 1.2–1.4× as long as wide, 1.4× length of F1; F1–F3 ventrally connected, F1 with ventral length 1.7× dorsal length, and as long as wide; F2 about same size as F1; F3 0.9–1.0× as long as wide, as long as but a little wider than F1 and F2; clava with the second septum oblique, 1.2–1.4× length of funicle, and obviously wider than funicle segment. F1 without longitudinal sensilla, other flagellomeres with the following number of longitudinal sensilla successively: 1, 2, 2, 2, 2.</p><p><bold><italic>Mesosoma</italic></bold> (Fig. <xref ref-type="fig" rid="F2">12</xref>). Dorsum of mesosoma finely reticulate. Mid lobe of mesoscutum with approximately 40 setae, 0.8× as long as wide, 1.5× length of mesoscutellum; each side lobe of the mesoscutum with 3 setae; each axilla with 3 setae; mesoscutellum 0.6× as long as wide, with 3 pairs of setae. Distance between anterior pair of scutellar setae 0.5× and 0.6× that between median and posterior pair respectively. Placoid sensilla mesad of the median scutellar setae, and the distance between placoid sensilla about equal to that of anterior scutellar setae. Metanotum slightly longer than propodeum.</p><p><bold><italic>Wings</italic>.</bold> Fore wing (Fig. <xref ref-type="fig" rid="F2">13</xref>) 2.5–2.8× as long as wide, marginal setae long and 0.15× wing width. Costal cell 0.8–0.9× length of marginal vein, bearing 1 row of setae and with the distal 6 setae long and coarse; submarginal vein with 6 setae; marginal vein with 9 long setae along anterior margin; postmarginal vein absent; stigmal vein (Fig. <xref ref-type="fig" rid="F2">13</xref>, inset) swollen posteriorly and with sensilla arranged in 1 line. Hind wing (Fig. <xref ref-type="fig" rid="F2">14</xref>) 5.5–6.6× as long as wide, with marginal setae 0.7–0.8× wing width.</p><p><bold><italic>Legs</italic></bold> (Fig. <xref ref-type="fig" rid="F2">15</xref>). Mesotibial spur as long as corresponding basitarsus.</p><p><bold><italic>Metasoma</italic></bold> (Fig. <xref ref-type="fig" rid="F2">16</xref>). Lateral sides of gaster, Gt<sub>6</sub>, posterior of Gt<sub>7</sub> clearly reticulated. Setation of tergites on dorsal surface as followings: Gt<sub>2</sub> with 2 and 3 setae (short for 2+3) on left and right side respectively, Gt<sub>3</sub> 2 or 3+2, Gt<sub>4</sub> 3+3, Gt<sub>5</sub> 4+4 or 5+5, Gt<sub>6</sub> with 6 arranged in a line, Gt<sub>7</sub> with 8 setae arranged in two lines. Ovipositor originating from apex of Gt<sub>3</sub>, 1.0–1.1× as long as mesotibia, and slightly exerted. Gt<sub>7</sub> 0.3× as long as wide. Second valvifer 1.9–2.0× as long as third valvula; the latter 1.1–1.3× as long as mesobasitarsus.</p><p><bold>Male.</bold> Unknown.</p></tp:treatment-sec><tp:treatment-sec sec-type="host" id="SECID0ERUBG"><title>Host.</title><p>Unknown.</p></tp:treatment-sec><tp:treatment-sec sec-type="etymology" id="SECID0EWUBG"><title>Etymology.</title><p>The specific name refers to the scape with short streaks distally.</p></tp:treatment-sec><tp:treatment-sec sec-type="distribution" id="SECID0E2UBG"><title>Distribution.</title><p>China (Xishuangbanna of Yunnan Province).</p></tp:treatment-sec><tp:treatment-sec sec-type="comments" id="SECID0EAVBG"><title>Comments.</title><p>This new species is similar to <italic><tp:taxon-name><tp:taxon-name-part taxon-name-part-type="genus" reg="Coccophagus">C.</tp:taxon-name-part><tp:taxon-name-part taxon-name-part-type="species" reg="anchoroides">anchoroides</tp:taxon-name-part></tp:taxon-name></italic> but can be distinguished from the latter by the following characters: (1) scape largely white, and with two dark broad streaks distally (vs largely dark, with dorsal margin and a median streak white, cf. Fig. <xref ref-type="fig" rid="F1">5</xref> and fig. 90A in <xref ref-type="bibr" rid="B21">Huang 1994</xref>); (2) mesoscutum without the anchor shaped patch (vs with, cf. Figs <xref ref-type="fig" rid="F1">1</xref>, <xref ref-type="fig" rid="F1">4</xref>); (3) Gt<sub>1</sub>–Gt<sub>5</sub> with 5 brown transverse band (vs 4, cf. Fig. <xref ref-type="fig" rid="F1">8</xref>); (4) funicle segments equal in length, and each segment as long as wide (vs F1 shortest, F2 and F3 longer than wide); (5) fore wing with dark setae and without narrow hyaline area posterior to marginal vein (vs with a narrow hyaline area bearing fine pale setae, cf. Fig. <xref ref-type="fig" rid="F1">5</xref>); (6) ovipositor 1.0–1.1× as long as mesotibia (vs 1.3–1.6×).</p></tp:treatment-sec><tp:treatment-sec><!--Section generated to contain objects referenced in tp:taxon-treatment.--><fig id="F1" position="float" orientation="portrait"><object-id xmlns:xlink="http://www.w3.org/1999/xlink" content-type="doi" xlink:type="simple">10.3897/zookeys.1091.80065.figures1-8</object-id><object-id xmlns:xlink="http://www.w3.org/1999/xlink" content-type="arpha" xlink:type="simple">2151E523-BE94-5218-9DBC-9F349E8392E5</object-id><label>Figures 1–8.</label><caption><p><italic><tp:taxon-name><tp:taxon-name-part taxon-name-part-type="genus" reg="Coccophagus">Coccophagus</tp:taxon-name-part><tp:taxon-name-part taxon-name-part-type="species" reg="anchoroides">anchoroides</tp:taxon-name-part></tp:taxon-name></italic><bold>1</bold> body, dorsal view <bold>2</bold> head <bold>3</bold> antenna, inset shows the colour of outer surface of scape <bold>4</bold> mesosoma <bold>5</bold> fore wing <bold>6</bold> hind wing <bold>7</bold> mid leg <bold>8</bold> metasoma.</p></caption><graphic xmlns:xlink="http://www.w3.org/1999/xlink" xlink:href="zookeys-1091-119-g001.jpg" position="float" orientation="portrait" xlink:type="simple" id="oo_666979.jpg"><uri content-type="original_file" xlink:type="simple">https://binary.pensoft.net/fig/666979</uri></graphic></fig><fig id="F3" position="float" orientation="portrait"><object-id xmlns:xlink="http://www.w3.org/1999/xlink" content-type="doi" xlink:type="simple">10.3897/zookeys.1091.80065.figures17-24</object-id><object-id xmlns:xlink="http://www.w3.org/1999/xlink" content-type="arpha" xlink:type="simple">A777E442-E7D9-5556-9106-E91C90BF6445</object-id><label>Figures 17–24.</label><caption><p><italic><tp:taxon-name><tp:taxon-name-part taxon-name-part-type="genus" reg="Coccophagus">Coccophagus</tp:taxon-name-part><tp:taxon-name-part taxon-name-part-type="species" reg="perlucidus">perlucidus</tp:taxon-name-part></tp:taxon-name></italic> sp. nov. <bold>17</bold> body, dorsal view <bold>18</bold> head <bold>19</bold> antenna <bold>20</bold> mesosoma <bold>21</bold> fore wing <bold>22</bold> hind wing <bold>23</bold> legs, from left to right: fore-, mid- and hind-leg <bold>24</bold> metasoma.</p></caption><graphic xmlns:xlink="http://www.w3.org/1999/xlink" xlink:href="zookeys-1091-119-g003.jpg" position="float" orientation="portrait" xlink:type="simple" id="oo_666981.jpg"><uri content-type="original_file" xlink:type="simple">https://binary.pensoft.net/fig/666981</uri></graphic></fig></tp:treatment-sec><ref-list><ref id="B21"><mixed-citation xmlns:xlink="http://www.w3.org/1999/xlink" xlink:type="simple"><person-group><name name-style="western"><surname>Huang</surname><given-names>J</given-names></name></person-group> (<year>1994</year>) <source>Systematic studies on <tp:taxon-name><tp:taxon-name-part taxon-name-part-type="family">Aphelinidae</tp:taxon-name-part></tp:taxon-name> of China (<tp:taxon-name><tp:taxon-name-part taxon-name-part-type="order">Hymenoptera</tp:taxon-name-part></tp:taxon-name>: <tp:taxon-name><tp:taxon-name-part taxon-name-part-type="superfamily">Chalcidoidea</tp:taxon-name-part></tp:taxon-name>).</source><publisher-name>Chongqing Publishing House</publisher-name>, <publisher-loc>Chongqing</publisher-loc>, <size units="page">348 pp</size>.</mixed-citation></ref></ref-list></tp:taxon-treatment>
