# Supplementary material for: ﻿On the genus Coccophagus Westwood (Hymenoptera, Aphelinidae) from Xishuangbanna Rainforest. Contribution I: Two new species of the Coccophagusvarius group, with an identification key and phylogenetic analysis
Source: Zookeys. 2022 Apr 1;1091:119–38. doi: 10.3897/zookeys.1091.80065 (PMC9005465; doi:10.3897/zookeys.1091.80065)
Supplement: XML Treatment for Coccophagus perlucidus [file zookeys.1091.80065-treatment3.xml]

<!DOCTYPE tp:taxon-treatment
  PUBLIC "-//TaxonX//DTD Taxonomic Treatment Publishing DTD v0 20100105//EN" "tax-treatment-NSO.dtd">
<tp:taxon-treatment xmlns:tp="http://www.plazi.org/taxpub"><tp:treatment-meta><kwd-group><label>Taxon classification</label><kwd>
                <named-content content-type="kingdom">Animalia</named-content>
              </kwd><kwd>
                <named-content content-type="order">Hymenoptera</named-content>
              </kwd><kwd>
                <named-content content-type="family">Aphelinidae</named-content>
              </kwd></kwd-group><mixed-citation publication-type="journal"><person-group><name><surname>Qin</surname><given-names>Yao-guang</given-names></name><name><surname>Chen</surname><given-names>Hai-feng</given-names></name><name><surname>Li</surname><given-names>Cheng-de</given-names></name><name><surname>Chen</surname><given-names>Ye</given-names></name></person-group><article-title>﻿On the genus <italic><tp:taxon-name><tp:taxon-name-part taxon-name-part-type="genus" reg="Coccophagus">Coccophagus</tp:taxon-name-part></tp:taxon-name></italic> Westwood (<tp:taxon-name><tp:taxon-name-part taxon-name-part-type="order">Hymenoptera</tp:taxon-name-part></tp:taxon-name>, <tp:taxon-name><tp:taxon-name-part taxon-name-part-type="family">Aphelinidae</tp:taxon-name-part></tp:taxon-name>) from Xishuangbanna Rainforest. Contribution I: Two new species of the <italic><tp:taxon-name><tp:taxon-name-part taxon-name-part-type="genus" reg="Coccophagus">Coccophagus</tp:taxon-name-part><tp:taxon-name-part taxon-name-part-type="species" reg="varius">varius</tp:taxon-name-part></tp:taxon-name></italic> group, with an identification key and phylogenetic analysis</article-title><source>Zookeys</source><day>01</day><month>04</month><year>2022</year><volume>1091</volume><fpage>119</fpage><lpage>138</lpage><pub-id pub-id-type="doi">10.3897/zookeys.1091.80065</pub-id></mixed-citation></tp:treatment-meta><tp:nomenclature><label>﻿</label><tp:taxon-name>
              <object-id xmlns:xlink="http://www.w3.org/1999/xlink" content-type="arpha" xlink:type="simple">BD2DFDAE-ECAC-58F2-A85A-2315842AB445</object-id>
              <tp:taxon-name-part taxon-name-part-type="genus" reg="Coccophagus">Coccophagus</tp:taxon-name-part>
              <tp:taxon-name-part taxon-name-part-type="species" reg="perlucidus">perlucidus</tp:taxon-name-part>
              <object-id xmlns:xlink="http://www.w3.org/1999/xlink" content-type="zoobank" xlink:type="simple">http://zoobank.org/2AFFB554-C935-4079-BACD-977C8D598DE6</object-id>
            </tp:taxon-name><tp:taxon-authority>Chen &amp; Li</tp:taxon-authority><tp:taxon-status xmlns:xlink="http://www.w3.org/1999/xlink" xlink:type="simple">sp. nov.</tp:taxon-status><xref ref-type="fig" rid="F3">Figs 17–24</xref></tp:nomenclature><tp:treatment-sec sec-type="type material" id="SECID0E2XBG"><title>Type material.</title><p><bold><italic>Holotype</italic></bold>: China • ♀ [on slide, C202108-9]; Yunnan Province; Xishuangbanna; Mengla County; Menglun Town; <named-content xmlns:xlink="http://www.w3.org/1999/xlink" content-type="dwc:verbatimCoordinates" xlink:type="simple"><named-content content-type="geo-json" specific-use="{&#34;type&#34;:&#34;Point&#34;,&#34;coordinates&#34;:[101.288167,21.893167]}" id="NCID0EJYBG" xlink:type="simple">21°53.59'N, 101°17.29'E</named-content></named-content>; 546 m a.s.l.; 4 May. 2019; Z.-l. Bai, Z.-g. Chen, C. Wang, Y.-f. Tong, H. Yu leg.; <abbrev xmlns:xlink="http://www.w3.org/1999/xlink" xlink:title="Langfang Normal University" id="ABBRID0EUYBG" xlink:type="simple">LFNU</abbrev>. <bold><italic>Paratypes</italic></bold>: 1♀ [on slide, C202012-1]; Yunnan Province; Xishuangbanna; Mengla County; Menglun Town; <named-content xmlns:xlink="http://www.w3.org/1999/xlink" content-type="dwc:verbatimCoordinates" xlink:type="simple"><named-content content-type="geo-json" specific-use="{&#34;type&#34;:&#34;Point&#34;,&#34;coordinates&#34;:[101.279667,21.905500]}" id="NCID0E5YBG" xlink:type="simple">21°54.33'N, 101°16.78'E</named-content></named-content>; 616m a.s.l.; 26 Apr. 2019; Z.-l. Bai, Z.-g. Chen, C. Wang, Y.-f. Tong, H. Yu leg.; <abbrev xmlns:xlink="http://www.w3.org/1999/xlink" xlink:title="Langfang Normal University" id="ABBRID0EJZBG" xlink:type="simple">LFNU</abbrev>. 1♀ [destroyed for DNA extraction]; Yunnan Province; Xishuangbanna; Mengla County; Menglun Town; <named-content xmlns:xlink="http://www.w3.org/1999/xlink" content-type="dwc:verbatimCoordinates" xlink:type="simple"><named-content content-type="geo-json" specific-use="{&#34;type&#34;:&#34;Point&#34;,&#34;coordinates&#34;:[101.278500,21.903000]}" id="NCID0EQZBG" xlink:type="simple">21°54.18'N, 101°16.71'E</named-content></named-content>; 606 m a.s.l.; 5 May. 2019; Z.-l. Bai, Z.-g. Chen, C. Wang, Y.-f. Tong, H. Yu leg.; <abbrev xmlns:xlink="http://www.w3.org/1999/xlink" xlink:title="Langfang Normal University" id="ABBRID0E2ZBG" xlink:type="simple">LFNU</abbrev>.</p><fig id="F3" position="float" orientation="portrait"><object-id xmlns:xlink="http://www.w3.org/1999/xlink" content-type="doi" xlink:type="simple">10.3897/zookeys.1091.80065.figures17-24</object-id><object-id xmlns:xlink="http://www.w3.org/1999/xlink" content-type="arpha" xlink:type="simple">A777E442-E7D9-5556-9106-E91C90BF6445</object-id><label>Figures 17–24.</label><caption><p><italic><tp:taxon-name><tp:taxon-name-part taxon-name-part-type="genus" reg="Coccophagus">Coccophagus</tp:taxon-name-part><tp:taxon-name-part taxon-name-part-type="species" reg="perlucidus">perlucidus</tp:taxon-name-part></tp:taxon-name></italic> sp. nov. <bold>17</bold> body, dorsal view <bold>18</bold> head <bold>19</bold> antenna <bold>20</bold> mesosoma <bold>21</bold> fore wing <bold>22</bold> hind wing <bold>23</bold> legs, from left to right: fore-, mid- and hind-leg <bold>24</bold> metasoma.</p></caption><graphic xmlns:xlink="http://www.w3.org/1999/xlink" xlink:href="zookeys-1091-119-g003.jpg" position="float" orientation="portrait" xlink:type="simple" id="oo_666981.jpg"><uri content-type="original_file" xlink:type="simple">https://binary.pensoft.net/fig/666981</uri></graphic></fig></tp:treatment-sec><tp:treatment-sec sec-type="diagnosis" id="SECID0EH2BG"><title>Diagnosis.</title><p><italic><tp:taxon-name><tp:taxon-name-part taxon-name-part-type="genus" reg="Coccophagus">Coccophagus</tp:taxon-name-part><tp:taxon-name-part taxon-name-part-type="species" reg="perlucidus">perlucidus</tp:taxon-name-part></tp:taxon-name></italic> sp. nov. can be distinguished from females of other species in this genus by the following combination of characters: scape (Fig. <xref ref-type="fig" rid="F3">19</xref>) slightly expanded, 3.1–3.3× as long as wide; fore wing infuscate posterior to stigmal vein, and with a hyaline area bearing sparse and transparent setae below basal half of marginal vein as in Fig. <xref ref-type="fig" rid="F3">21</xref>; the characteristic colour of mesosoma and metasoma as in Fig. <xref ref-type="fig" rid="F3">17</xref>.</p></tp:treatment-sec><tp:treatment-sec sec-type="description" id="SECID0EE3BG"><title>Description.</title><p><bold>Female.</bold> Length 0.9–1.4 mm; holotype, 1.4 mm.</p><p><bold><italic>Colour</italic>.</bold> Head, in frontal view, mostly pale yellow, with mouth margin brown; in dorsal view, vertex orange, ocelli and eyes red, with two small dark patches behind each posterior ocellus (Fig. <xref ref-type="fig" rid="F3">17</xref>). Occiput suffused with brown above foramen, remainder pale yellow. Scape mostly white, and dark brown on ventral surface except distal one fourth white and having a pale streak on dark area as in Fig. <xref ref-type="fig" rid="F3">19</xref>; pedicel white except dark ventrally; funicle white except basal one third of F1 dark, C1 and C2 dark, C3 pale brown. Mandible brown. Pronotum largely dark brown except lateral sides yellow; mid lobe of mesoscutum (Figs <xref ref-type="fig" rid="F3">17</xref>, <xref ref-type="fig" rid="F3">20</xref>) with a large dark patch on anterior part, the remaining part orange; side lobe and axilla largely dark except lateral sides yellow; mesoscutellum orange except brown posteriorly, and with a small brown inverted triangle anteriorly; metanotum and propodeum brown and with lateral sides paler. Fore wing (Fig. <xref ref-type="fig" rid="F3">21</xref>) with stigma vein brown, largely infuscated below stigma vein, and with a hyaline area bearing sparse and transparent setae below basal half of marginal vein; hind wing (Fig. <xref ref-type="fig" rid="F3">22</xref>) slightly infuscate in distal half. Legs (Fig. <xref ref-type="fig" rid="F3">23</xref>) mostly yellow and with brown parts as following: procoxa apically, profemur ventrally, protibia medially, mesocoxa largely, ventral margin of mesofemur except distal one third, mesotibia submedially, metacoxa apically, metatibia submedially, all tarsomeres. Metasoma (Fig. <xref ref-type="fig" rid="F3">24</xref>) with petiole, Gt<sub>1</sub> except posteriorly and Gt<sub>5</sub>–Gt<sub>7</sub> dark brown, Gt<sub>7</sub> pale brown anteriorly, Gt<sub>2</sub> to Gt<sub>4</sub> largely white except Gt<sub>3</sub> having a short brown band medially. Ovipositor dark brown.</p><p><bold><italic>Head</italic></bold> (Fig. <xref ref-type="fig" rid="F3">18</xref>), in frontal view, 0.9× as high as wide. Ocellar triangle with apical angle acute. Mandible with two teeth and a truncation. Antenna (Fig. <xref ref-type="fig" rid="F3">19</xref>) with scape 3.1–3.3× as long as wide; pedicel 1.5–1.9× as long as wide, 0.7× length of F1; an anellus present between pedicel and F1; F1–F3 ventrally connected, F1 with ventral length a little longer than dorsal length, and 2.1–2.9× as long as wide; F2 slightly shorter than F1, 2.0–2.3× as long as wide; F3 nearly as long as F2, and 2.1× as long as wide; clava 0.8× length of funicle, and C1–C3 almost same in length, with C3 slightly narrower. Flagellomeres each with 2 longitudinal sensilla.</p><p><bold><italic>Mesosoma</italic></bold> (Fig. <xref ref-type="fig" rid="F3">20</xref>). Dorsum of mesosoma finely reticulate, and with the sculpture more evident in dark areas. Mid lobe of mesoscutum bearing approximately 70 setae, and with anterior setae short and dense, 0.8× as long as wide, 1.4× as long as mesoscutellum; each side lobe of the mesoscutum with 3 setae; each axilla with 3 or 4 setae; mesoscutellum 0.6× as long as wide, with 3 pairs of setae. Distance between anterior pair of scutellar setae 0.4× and 0.3× that between median and posterior pair respectively. Placoid sensilla mesad of the median scutellar setae, and the distance between placoid sensilla about equal to that of anterior scutellar setae. Metanotum as long as propodeum.</p><p><bold><italic>Wings</italic>.</bold> Fore wing (Fig. <xref ref-type="fig" rid="F3">21</xref>) 2.5–2.6× as long as wide, marginal setae short. Costal cell 0.9–1.0× length of marginal vein, bearing 1 row of setae; submarginal vein with 8 long setae; marginal vein with 13 setae along anterior margin; postmarginal vein absent; stigmal vein (Fig. <xref ref-type="fig" rid="F3">21</xref>, inset) swollen posteriorly and with sensilla arranged in 2 lines. Hind wing (Fig. <xref ref-type="fig" rid="F3">22</xref>) 5.1–5.9× as long as wide, with marginal setae 0.4–0.5× wing width.</p><p><bold><italic>Legs</italic></bold> (Fig. <xref ref-type="fig" rid="F3">23</xref>). Mesotibial spur as long as corresponding basitarsus.</p><p><bold><italic>Metasoma</italic></bold> (Fig. <xref ref-type="fig" rid="F3">24</xref>). Lateral sides of Gt<sub>5</sub>, Gt<sub>6</sub> and Gt<sub>7</sub> clearly imbricate reticulated on dorsal surface. Setation of tergites on dorsal surface as followings: Gt<sub>2</sub> with 3 setae on each side, Gt<sub>3</sub> and Gt4 with 4 setae on each side respectively, Gt<sub>5</sub> and Gt<sub>6</sub> with 10 and 6 setae arranged in a line respectively, Gt<sub>7</sub> with 18 setae nearly arranged in 3 lines. Gt<sub>7</sub> 0.3× as long as wide. Ovipositor originating from base of Gt<sub>3</sub>, 1.2× as long as mesotibia, and not or slightly exerted. Second valvifer 1.6–1.8× as long as third valvula; the latter 1.4–1.5× as long as mesobasitarsus.</p><p><bold>Male.</bold> Unknown.</p></tp:treatment-sec><tp:treatment-sec sec-type="host" id="SECID0E4AAI"><title>Host.</title><p>Unknown.</p></tp:treatment-sec><tp:treatment-sec sec-type="etymology" id="SECID0ECBAI"><title>Etymology.</title><p>The specific name refers to this species having a hyaline area on the fore wing.</p></tp:treatment-sec><tp:treatment-sec sec-type="distribution" id="SECID0EHBAI"><title>Distribution.</title><p>China (Xishuangbanna of Yunnan Province).</p></tp:treatment-sec><tp:treatment-sec sec-type="comments" id="SECID0EMBAI"><title>Comments.</title><p>Although <italic><tp:taxon-name><tp:taxon-name-part taxon-name-part-type="genus" reg="Coccophagus">C.</tp:taxon-name-part><tp:taxon-name-part taxon-name-part-type="species" reg="perlucidus">perlucidus</tp:taxon-name-part></tp:taxon-name></italic> sp. nov. is very similar to <italic><tp:taxon-name><tp:taxon-name-part taxon-name-part-type="genus" reg="Coccophagus">C.</tp:taxon-name-part><tp:taxon-name-part taxon-name-part-type="species" reg="equifuniculatus">equifuniculatus</tp:taxon-name-part></tp:taxon-name></italic> in having similar antenna and thorax, the new species differs from the latter by two unambiguous characters: (1) fore wing of <italic><tp:taxon-name><tp:taxon-name-part taxon-name-part-type="genus" reg="Coccophagus">C.</tp:taxon-name-part><tp:taxon-name-part taxon-name-part-type="species" reg="perlucidus">perlucidus</tp:taxon-name-part></tp:taxon-name></italic> obviously with a hyaline area bearing sparse and transparent setae below basal half of marginal vein (vs without the hyaline area, and with setae of disc dark, cf. fig. 91B in <xref ref-type="bibr" rid="B21">Huang 1994</xref>); (2) colour of gaster is different. We examined all materials belonging to the <italic><tp:taxon-name><tp:taxon-name-part taxon-name-part-type="genus" reg="Coccophagus">Coccophagus</tp:taxon-name-part><tp:taxon-name-part taxon-name-part-type="species" reg="varius">varius</tp:taxon-name-part></tp:taxon-name></italic> group in hand, the colour of scape and gaster exhibit very little variation in conspecific individuals. <italic><tp:taxon-name><tp:taxon-name-part taxon-name-part-type="genus" reg="Coccophagus">Coccophagus</tp:taxon-name-part><tp:taxon-name-part taxon-name-part-type="species" reg="perlucidus">perlucidus</tp:taxon-name-part></tp:taxon-name></italic> with Gt<sub>1</sub> except posteriorly and Gt<sub>5</sub>–Gt<sub>7</sub> dark brown, Gt<sub>7</sub> pale brown anteriorly, Gt<sub>2</sub> to Gt<sub>4</sub> largely white except Gt<sub>3</sub> having a short brown band medially as in Fig. <xref ref-type="fig" rid="F3">17</xref> (vs Gt<sub>1</sub> with a broad brown band medially, Gt<sub>2</sub> and Gt<sub>3</sub> with short brown band medially, Gt<sub>4</sub>–Gt<sub>7</sub> mostly brown cf. fig. 91C in <xref ref-type="bibr" rid="B21">Huang 1994</xref>). This new species also resembles <italic><tp:taxon-name><tp:taxon-name-part taxon-name-part-type="genus" reg="Coccophagus">C.</tp:taxon-name-part><tp:taxon-name-part taxon-name-part-type="species" reg="lii">lii</tp:taxon-name-part></tp:taxon-name></italic> in having a similar colour of gaster and a hyaline area bearing fine setae below basal half of fore wing. It differs from the latter by the following combination of characters: (1) scape and pedicel with dark areas (vs completely white); (2) the dark patch on mid lobe of mesoscutum not touching the posterior margin of mesoscutum (vs touching cf. fig. 86A in <xref ref-type="bibr" rid="B21">Huang 1994</xref>); (3) mesoscutellum largely orange except brown anteriorly and posteriorly (vs with a large brown inverted T-shaped patch); (4) scape 3.1–3.3× as long as wide (vs 3.7×), pedicel 0.7× length of F1 (vs nearly as long as).</p></tp:treatment-sec><ref-list><ref id="B21"><mixed-citation xmlns:xlink="http://www.w3.org/1999/xlink" xlink:type="simple"><person-group><name name-style="western"><surname>Huang</surname><given-names>J</given-names></name></person-group> (<year>1994</year>) <source>Systematic studies on <tp:taxon-name><tp:taxon-name-part taxon-name-part-type="family">Aphelinidae</tp:taxon-name-part></tp:taxon-name> of China (<tp:taxon-name><tp:taxon-name-part taxon-name-part-type="order">Hymenoptera</tp:taxon-name-part></tp:taxon-name>: <tp:taxon-name><tp:taxon-name-part taxon-name-part-type="superfamily">Chalcidoidea</tp:taxon-name-part></tp:taxon-name>).</source><publisher-name>Chongqing Publishing House</publisher-name>, <publisher-loc>Chongqing</publisher-loc>, <size units="page">348 pp</size>.</mixed-citation></ref></ref-list></tp:taxon-treatment>
