# Supplementary material for: ﻿On the genus Coccophagus Westwood (Hymenoptera, Aphelinidae) from Xishuangbanna Rainforest. Contribution I: Two new species of the Coccophagusvarius group, with an identification key and phylogenetic analysis
Source: Zookeys. 2022 Apr 1;1091:119–38. doi: 10.3897/zookeys.1091.80065 (PMC9005465; doi:10.3897/zookeys.1091.80065)
Supplement: XML Treatment for Coccophagus yunnana [file zookeys.1091.80065-treatment4.xml]

<!DOCTYPE tp:taxon-treatment
  PUBLIC "-//TaxonX//DTD Taxonomic Treatment Publishing DTD v0 20100105//EN" "tax-treatment-NSO.dtd">
<tp:taxon-treatment xmlns:tp="http://www.plazi.org/taxpub"><tp:treatment-meta><kwd-group><label>Taxon classification</label><kwd>
                <named-content content-type="kingdom">Animalia</named-content>
              </kwd><kwd>
                <named-content content-type="order">Hymenoptera</named-content>
              </kwd><kwd>
                <named-content content-type="family">Aphelinidae</named-content>
              </kwd></kwd-group><mixed-citation publication-type="journal"><person-group><name><surname>Qin</surname><given-names>Yao-guang</given-names></name><name><surname>Chen</surname><given-names>Hai-feng</given-names></name><name><surname>Li</surname><given-names>Cheng-de</given-names></name><name><surname>Chen</surname><given-names>Ye</given-names></name></person-group><article-title>﻿On the genus <italic><tp:taxon-name><tp:taxon-name-part taxon-name-part-type="genus" reg="Coccophagus">Coccophagus</tp:taxon-name-part></tp:taxon-name></italic> Westwood (<tp:taxon-name><tp:taxon-name-part taxon-name-part-type="order">Hymenoptera</tp:taxon-name-part></tp:taxon-name>, <tp:taxon-name><tp:taxon-name-part taxon-name-part-type="family">Aphelinidae</tp:taxon-name-part></tp:taxon-name>) from Xishuangbanna Rainforest. Contribution I: Two new species of the <italic><tp:taxon-name><tp:taxon-name-part taxon-name-part-type="genus" reg="Coccophagus">Coccophagus</tp:taxon-name-part><tp:taxon-name-part taxon-name-part-type="species" reg="varius">varius</tp:taxon-name-part></tp:taxon-name></italic> group, with an identification key and phylogenetic analysis</article-title><source>Zookeys</source><day>01</day><month>04</month><year>2022</year><volume>1091</volume><fpage>119</fpage><lpage>138</lpage><pub-id pub-id-type="doi">10.3897/zookeys.1091.80065</pub-id></mixed-citation></tp:treatment-meta><tp:nomenclature><label>﻿</label><tp:taxon-name>
              <object-id xmlns:xlink="http://www.w3.org/1999/xlink" content-type="arpha" xlink:type="simple">07FFCE85-018E-5FE2-9E64-8FDC908288B5</object-id>
              <tp:taxon-name-part taxon-name-part-type="genus" reg="Coccophagus">Coccophagus</tp:taxon-name-part>
              <tp:taxon-name-part taxon-name-part-type="species" reg="yunnana">yunnana</tp:taxon-name-part>
            </tp:taxon-name><tp:taxon-authority>Wang, Huang &amp; Polaszek</tp:taxon-authority><xref ref-type="fig" rid="F4">Figs 25–32</xref><tp:nomenclature-citation-list><tp:nomenclature-citation><tp:taxon-name>
                  <tp:taxon-name-part taxon-name-part-type="genus" reg="Coccophagus">Coccophagus</tp:taxon-name-part>
                  <tp:taxon-name-part taxon-name-part-type="species" reg="yunnana">yunnana</tp:taxon-name-part>
                </tp:taxon-name><comment>Wang, Huang &amp; Polaszek, 2020: 1888. Holotype ♀, China, <abbrev xmlns:xlink="http://www.w3.org/1999/xlink" xlink:title="Fujian Agriculture and Forestry University" id="ABBRID0ETGAI" xlink:type="simple">FAFU</abbrev>, not examined.</comment></tp:nomenclature-citation></tp:nomenclature-citation-list></tp:nomenclature><tp:treatment-sec sec-type="material" id="SECID0EXGAI"><title>Material examined.</title><p>1♀ [on slide, C202009-1]; Yunnan Province; Xishuangbanna; Mengla County; Menglun Town; <named-content xmlns:xlink="http://www.w3.org/1999/xlink" content-type="dwc:verbatimCoordinates" xlink:type="simple"><named-content content-type="geo-json" specific-use="{&#34;type&#34;:&#34;Point&#34;,&#34;coordinates&#34;:[101.279167,21.904667]}" id="NCID0EAHAI" xlink:type="simple">21°54.28'N, 101°16.75'E</named-content></named-content>; 629 m a.s.l.; 25 Apr. 2019; Z.-l. Bai, Z.-g. Chen, Y.-j. Lin, C. Wang, H. Yu leg.; <abbrev xmlns:xlink="http://www.w3.org/1999/xlink" xlink:title="Langfang Normal University" id="ABBRID0ELHAI" xlink:type="simple">LFNU</abbrev>. 2♀♀ [1♀ on slide, C202009-3; 1♀ destroyed for DNA extraction]; Yunnan Province; Xishuangbanna; Mengla County; Menglun Town; <named-content xmlns:xlink="http://www.w3.org/1999/xlink" content-type="dwc:verbatimCoordinates" xlink:type="simple"><named-content content-type="geo-json" specific-use="{&#34;type&#34;:&#34;Point&#34;,&#34;coordinates&#34;:[101.279667,21.905500]}" id="NCID0ESHAI" xlink:type="simple">21°54.33'N, 101°16.78'E</named-content></named-content>; 616 m a.s.l.; 26 Apr. 2019; Z.-l. Bai, Z.-g. Chen, C. Wang, Y.-f. Tong, H. Yu leg.; <abbrev xmlns:xlink="http://www.w3.org/1999/xlink" xlink:title="Langfang Normal University" id="ABBRID0E4HAI" xlink:type="simple">LFNU</abbrev>. 2♀♀ [on slides, C201911-1, C201911-2]; Yunnan Province; Xishuangbanna; Mengla County; Menglun Town; <named-content xmlns:xlink="http://www.w3.org/1999/xlink" content-type="dwc:verbatimCoordinates" xlink:type="simple"><named-content content-type="geo-json" specific-use="{&#34;type&#34;:&#34;Point&#34;,&#34;coordinates&#34;:[101.279833,21.905667]}" id="NCID0EEIAI" xlink:type="simple">21°54.34'N, 101°16.79'E</named-content></named-content>; 618 m a.s.l.; 2 May. 2019; Z.-l. Bai, Z.-g. Chen, C. Wang, Y.-f. Tong, H. Yu leg.; <abbrev xmlns:xlink="http://www.w3.org/1999/xlink" xlink:title="Langfang Normal University" id="ABBRID0EPIAI" xlink:type="simple">LFNU</abbrev>.</p><fig id="F4" position="float" orientation="portrait"><object-id xmlns:xlink="http://www.w3.org/1999/xlink" content-type="doi" xlink:type="simple">10.3897/zookeys.1091.80065.figures25-32</object-id><object-id xmlns:xlink="http://www.w3.org/1999/xlink" content-type="arpha" xlink:type="simple">DC40BCE3-9E5A-556D-A749-B7DD5873B6CA</object-id><label>Figures 25–32.</label><caption><p><italic><tp:taxon-name><tp:taxon-name-part taxon-name-part-type="genus" reg="Coccophagus">Coccophagus</tp:taxon-name-part><tp:taxon-name-part taxon-name-part-type="species" reg="yunnana">yunnana</tp:taxon-name-part></tp:taxon-name></italic><bold>25</bold> body, dorsal view <bold>26</bold> head <bold>27</bold> antenna <bold>28</bold> mesosoma <bold>29</bold> fore wing <bold>30</bold> hind wing <bold>31</bold> mid leg <bold>32</bold> metasoma.</p></caption><graphic xmlns:xlink="http://www.w3.org/1999/xlink" xlink:href="zookeys-1091-119-g004.jpg" position="float" orientation="portrait" xlink:type="simple" id="oo_666982.jpg"><uri content-type="original_file" xlink:type="simple">https://binary.pensoft.net/fig/666982</uri></graphic></fig><p><xref ref-type="bibr" rid="B42">Wang et al. (2020)</xref> provided abundant descriptions for this species based on a single female specimens reared from an unidentified coccid (<tp:taxon-name><tp:taxon-name-part taxon-name-part-type="order">Hemiptera</tp:taxon-name-part></tp:taxon-name>, <tp:taxon-name><tp:taxon-name-part taxon-name-part-type="family">Coccidae</tp:taxon-name-part></tp:taxon-name>) on <italic><tp:taxon-name><tp:taxon-name-part taxon-name-part-type="genus" reg="Kopsia">Kopsia</tp:taxon-name-part><tp:taxon-name-part taxon-name-part-type="species" reg="fruticosa">fruticosa</tp:taxon-name-part></tp:taxon-name></italic> (Ker). Here we provided some figures and DNA sequence for references.</p></tp:treatment-sec><tp:treatment-sec sec-type="distribution" id="SECID0EWKAI"><title>Distribution.</title><p>China (Xishuangbanna of Yunnan Province).</p></tp:treatment-sec><ref-list><ref id="B42"><mixed-citation xmlns:xlink="http://www.w3.org/1999/xlink" xlink:type="simple"><person-group><name name-style="western"><surname>Wang</surname><given-names>ZH</given-names></name><name name-style="western"><surname>Xu</surname><given-names>LY</given-names></name><name name-style="western"><surname>Si</surname><given-names>Y</given-names></name><name name-style="western"><surname>Huang</surname><given-names>J</given-names></name><name name-style="western"><surname>Schmidt</surname><given-names>S</given-names></name><name name-style="western"><surname>Polaszek</surname><given-names>A</given-names></name><name name-style="western"><surname>Geng</surname><given-names>H</given-names></name></person-group> (<year>2020</year>) <article-title>The species of the <italic><tp:taxon-name><tp:taxon-name-part taxon-name-part-type="genus"/><tp:taxon-name-part taxon-name-part-type="species">varius</tp:taxon-name-part></tp:taxon-name></italic> group of <italic><tp:taxon-name><tp:taxon-name-part taxon-name-part-type="genus">Coccophagus</tp:taxon-name-part></tp:taxon-name></italic> (<tp:taxon-name><tp:taxon-name-part taxon-name-part-type="order">Hymenoptera</tp:taxon-name-part></tp:taxon-name>: <tp:taxon-name><tp:taxon-name-part taxon-name-part-type="family">Aphelinidae</tp:taxon-name-part></tp:taxon-name>) from China, with description of a new species, DNA sequence data, and a new country record.</article-title><source>Journal of Natural History</source><volume>54</volume>(<issue>29–30</issue>): <fpage>1879</fpage>–<lpage>1895</lpage>. <ext-link xlink:type="simple" ext-link-type="doi" xlink:href="10.1080/00222933.2020.1831093">https://doi.org/10.1080/00222933.2020.1831093</ext-link></mixed-citation></ref></ref-list></tp:taxon-treatment>
